# Supplementary material for: Structure Model Index Does Not Measure Rods and Plates in Trabecular Bone
Source: Front Endocrinol (Lausanne). 2015 Oct 13;6:162. doi: 10.3389/fendo.2015.00162 (PMC4602154; doi:10.3389/fendo.2015.00162)
Supplement: Supplementary file 1 [file Data_Sheet_1.XLS]

## Sheet: Sheet1
Class	Binomial	Common name	Sequence no.	Image	BV	TV	BV/TV	CF	+SMI	-SMI	SMI	EF	SMI_skyscan	BV/TV_skyscan
Aves	Struthio camelus	ostrich	1	RVC_ostrich_1_condyle_b.tif	69.9289	374.726	0.186613	0.461624	2.9159	-8.51613	-5.60022	-0.390333
Aves	Cygnus olor	mute swan	9	RVC_swan_head.tif	60.7738	206.366	0.294495	0.613221	1.31122	-3.10354	-1.79232	-0.296737
Aves	Dromaius novaehollandiae	emu	5	RVC_emu_1_head.tif	88.8843	272.098	0.326663	0.532179	1.90926	-3.69969	-1.79043	-0.302867
Aves	Numida meleagridis	Guinea fowl	4	RVC_guineafowl_1_head.tif	33.5981	93.6608	0.358721	0.621061	1.20498	-2.14467	-0.939687	-0.188141
Aves	Meleagris gallopavo	turkey	4	RVC_wildturkey_head.tif	22.8164	84.0277	0.271534	0.584645	1.19243	-2.09672	-0.904289	-0.153447
Aves	Apteryx haastii	great spotted kiwi	66	umzc_378p_Apteryx_haastii_head.tif	24.6732	62.2198	0.396549	0.617436	1.30414	-1.96611	-0.661977	-0.148759
Aves	Pica pica	Eurasian magpie	8	RVC_magpie_head.tif	1.14017	3.14733	0.362266	0.565801	1.52602	-2.01977	-0.493753	-0.204375
Aves	Apteryx owenii	little spotted kiwi	64	umzc_3788iii_Apteryx_owenii_head.tif	13.2782	33.9258	0.39139	0.585894	1.47115	-1.92853	-0.45738	-0.0938141
Aves	Anser albifrons	greater white-fronted goose	58	umzc_242e_Anser_albifrons_head.tif	20.2685	58.486	0.346553	0.640107	1.07485	-1.3371	-0.262248	-0.0983738
Aves	Eudromia elegans	elegant crested tinamou	68	umzc_404e_Eudromia_elegans_head.tif	6.15917	18.3997	0.334742	0.563214	1.45488	-1.68087	-0.225988	-0.152266
Aves	Cygnus olor	mute swan	8	RVC_swan_condyle.tif	32.8209	224.756	0.146029	0.526634	1.6079	-1.79776	-0.189857	-0.265898
Aves	Meleagris gallopavo	turkey	3	RVC_wildturkey_condyle.tif	37.3287	242.971	0.153635	0.519349	1.18554	-1.21746	-0.0319201	-0.256158
Aves	Numida meleagridis	Guinea fowl	3	RVC_guineafowl_1_condyle.tif	21.7806	161.582	0.134796	0.513448	1.31608	-1.34277	-0.0266873	-0.229214
Aves	Cereopsis novaehollandiae	Cape Barren goose	56	umzc_242aa_Cereopsis_novahollandiae_head.tif	38.0935	233.745	0.16297	0.51238	1.22307	-1.16692	0.0561567	-0.198934
Aves	Anas superciliosa	Pacific black duck	54	umzc_222a_Anas_superciliosa_head.tif	3.96397	19.2888	0.205506	0.529596	1.36708	-1.24057	0.126507	-0.298708
Aves	Anser albifrons	greater white-fronted goose	57	umzc_242e_Anser_albifrons_condyle.tif	18.1861	68.3852	0.265936	0.564149	1.25026	-1.06001	0.190253	-0.133686
Aves	Columba livia	common pigeon	10	RVC_racepigeon_head.tif	3.05152	12.9597	0.235462	0.528029	1.3955	-1.09596	0.299545	-0.0867727
Aves	Pica pica	Eurasian magpie	7	RVC_magpie_condyle.tif	1.43963	13.3759	0.107629	0.472566	1.56086	-1.20726	0.353601	-0.126496
Aves	Dromaius novaehollandiae	emu	4	RVC_emu_1_condyle.tif	43.5178	272.098	0.159935	0.440368	1.92397	-1.56015	0.36382	-0.34833
Aves	Branta bernicla	brant goose	60	umzc_246f_Branta_bernicla_head.tif	5.4754	50.1006	0.109288	0.488949	1.21528	-0.812094	0.403181	-0.254953
Aves	Somateria mollissima	common eider	72	umzc_704_Somateria_mollissima_head.tif	3.79354	23.0878	0.164309	0.476657	1.29067	-0.740217	0.550458	-0.204518
Aves	Anas superciliosa	Pacific black duck	53	umzc_222a_Anas_superciliosa_condyle.tif	4.12274	29.7369	0.13864	0.471062	1.5539	-0.957924	0.595976	-0.2221
Aves	Columba livia	common pigeon	9	RVC_racepigeon_condyle.tif	1.02721	9.26087	0.110919	0.453922	1.52923	-0.897391	0.631844	-0.101761
Aves	Chenonetta jubata	Australian wood duck	62	umzc_246g_Chenonetta_jubata_head.tif	3.17711	20.6972	0.153504	0.430858	1.68684	-1.04517	0.641666	-0.183667
Aves	Somateria mollissima	common eider	71	umzc_704_Somateria_mollissima_condyle.tif	4.85908	45.118	0.107697	0.445782	1.33188	-0.647641	0.684238	-0.208189
Aves	Cereopsis novaehollandiae	Cape Barren goose	55	umzc_242aa_Cereopsis_novahollandiae_condyle.tif	24.9173	257.979	0.0965867	0.430011	1.47247	-0.705775	0.766691	-0.0941019
Aves	Eudromia elegans	elegant crested tinamou	67	umzc_404e_Eudromia_elegans_condyle.tif	1.84899	17.2014	0.10749	0.408896	1.83804	-0.913885	0.924157	-0.235479
Aves	Apteryx haastii	great spotted kiwi	65	umzc_378p_Apteryx_haastii_condyle.tif	17.2728	88.7159	0.194698	0.400537	1.54158	-0.561156	0.980421	-0.0627705
Aves	Synoicus ypsilophora	brown quail	69	umzc_405a_Synoicus_ypsilophorus_condyle.tif	0.153995	2.06818	0.0744592	0.434298	1.97164	-0.89399	1.07765	-0.201443
Aves	Apteryx owenii	little spotted kiwi	63	umzc_3788iii_Apteryx_owenii_condyle.tif	10.4638	71.8534	0.145627	0.348687	1.73604	-0.421697	1.31434	-0.0362183
Aves	Synoicus ypsilophora	brown quail	70	umzc_405a_Synoicus_ypsilophorus_head.tif	0.282487	1.25829	0.2245	0.462019	2.52084	-1.13012	1.39073	-0.204417
Aves	Chenonetta jubata	Australian wood duck	61	umzc_246g_Chenonetta_jubata_condyle.tif	3.13099	29.8552	0.104873	0.319684	1.98346	-0.57368	1.40978	0.0050973
Aves	Branta bernicla	brant goose	59	umzc_246f_Branta_bernicla_condyle.tif	30.739	88.5368	0.347189	0.255826	4.99486	-0.834777	4.16009	-0.017193
Mammalia	Giraffa camelopardalis	giraffe	7	RVC_giraffe_1_head.tif	157.483	282.3	0.557855	0.604749	2.1962	-6.40057	-4.20437	-0.230866
Mammalia	Sylvilagus sp.	cottontail rabbit	28	nhm_1903.9.5.164_Sylvilagus_sp_head.tif	6.79032	10.3018	0.659137	0.62281	1.84503	-5.03577	-3.19074	-0.0210364
Mammalia	Panthera tigris	tiger	2	RVC_tiger_1_head_distal.tif	201.44	373.248	0.539696	0.626021	1.57014	-3.83622	-2.26608	-0.0129041
Mammalia	Bos taurus	cattle	3	RVC_cow_1_head.tif	140.297	282.3	0.496977	0.592738	1.78269	-3.80429	-2.0216	-0.0617214
Mammalia	Macropus rufogriseus	Red-necked wallaby	2	RVC_wallaby_1_head.tif	54.9895	97.336	0.564945	0.574723	1.86089	-3.66459	-1.80369	-0.0740607
Mammalia	Vicugna pacos	alpaca	135	RVC_alpaca_1_head.tif	130.6	315.219	0.414314	0.679445	1.2274	-3.01087	-1.78348	-0.122976
Mammalia	Canis familiaris	dog	3	RVC_greyhound_head.tif	173.587	373.248	0.46507	0.669809	1.28327	-3.0627	-1.77943	-0.0640114
Mammalia	Felis bengalensis	leopard cat	42	nhm_1989.251_Felis_bengalensis_head.tif	33.9073	63.8274	0.531235	0.654863	1.42283	-2.94981	-1.52698	-0.0434519
Mammalia	Felis catus	domestic cat	2	RVC_domestic_cat_head.tif	37.117	81.6723	0.454463	0.639714	1.34015	-2.67285	-1.33269	-0.0408113
Mammalia	Panthera tigris	tiger	3	RVC_tiger_1_head_proximal.tif	170.483	373.248	0.456755	0.526089	2.07585	-3.40646	-1.33062	0.0235409
Mammalia	Dusicyon sp.	Dusicyon	14	nhm_1851.11.8.41996a_Dusicyon_head.tif	55.6948	110.874	0.502325	0.662176	1.2639	-2.52908	-1.26518	0.0013698
Mammalia	Elephas maximus	Asian elephant	1	rvc_gita_Elephas_maximus_condyle-1.tif	5.75937	8.1206	0.709229	0.37067	2.8931	-4.13246	-1.23936	-0.0976103
Mammalia	Madoqua saltiana	Salt's dik-dik	84	umzc_H22281_Madoqua_phillipsi_head.tif	42.4139	89.9154	0.471709	0.675678	1.0672	-2.28565	-1.21844	-0.171838
Mammalia	Nandinia binotata	African palm civet	131	umzc_k4493_Nandinia_binotata_head.tif	38.7642	80.6216	0.480817	0.695918	1.06285	-2.21064	-1.14778	-0.0554552
Mammalia	Canis lupus	grey wolf	6	RVC_wolf_1_head.tif	128.457	303.464	0.423302	0.60168	1.42604	-2.54498	-1.11894	-0.0545884
Mammalia	Tragulus napu	greater mouse-deer	80	umzc_H14975_Tragulus_napu_head.tif	32.283	67.6909	0.476917	0.659489	1.18537	-2.23534	-1.04997	-0.093623
Mammalia	Ovis aries	sheep	7	RVC_sheep2_head.tif	132.048	303.464	0.435136	0.608238	1.74322	-2.76866	-1.02543	-0.105539
Mammalia	Sus scrofa	pig	3	RVC_pig_1_head.tif	99.7806	217.045	0.459722	0.647158	1.14695	-2.14376	-0.996811	-0.121573
Mammalia	Lemur sp.	lemur	113	umzc_e8090a_Lemur_sp_head.tif	22.1558	58.4111	0.379308	0.661845	1.16642	-2.15005	-0.983626	-0.0836148
Mammalia	Mustela sibirica	Siberian weasel	26	nhm_1893.1.27.5_Mustela_sibirica_head.tif	14.8273	28.7989	0.514857	0.574871	1.80813	-2.73658	-0.928443	0.0329512
Mammalia	Pedetes surdaster	East African spring hare	95	umzc_e1459l_Pedetes_surdaster_head.tif	99.7272	195.112	0.511128	0.638904	1.33304	-2.25765	-0.924609	-0.0286005
Mammalia	Pedetes caffer	South African springhare	93	umzc_e1445_Pedetes_caffer_head.tif	73.9328	168.197	0.439562	0.687203	1.16103	-2.02236	-0.861332	-0.0840661
Mammalia	Vulpes vulpes	red fox	125	umzc_k3585_Vulpes_vulpes_head.tif	66.1563	142.9	0.462956	0.631283	1.33454	-2.18504	-0.850501	0.0129044
Mammalia	Eulemur macaco	black lemur	115	umzc_e8093a_Lemur_macaco_head.tif	40.5266	110.592	0.366452	0.610909	1.14644	-1.99265	-0.846204	-0.153035
Mammalia	Microcebus murinus	lesser mouse lemur	46	nhm_72_4270_Microcebus_murinus_head.tif	0.605109	1.36762	0.442455	0.545201	1.74349	-2.50656	-0.763065	-0.0248796
Mammalia	Ceratotherium simum	white rhinoceros	5	RVC_rhino1_head_cleaned.tif	110.592	262.144	0.421876	0.571856	1.58239	-2.23554	-0.653141	-0.119045
Mammalia	Lepus timidus	mountain hare	100	umzc_e3832_Lepus_timidus_head.tif	39.8534	100.545	0.396375	0.638116	1.14436	-1.77281	-0.628453	-0.0979332
Mammalia	Mustela erminea	stoat	123	umzc_k2521_Mustela_erminea_head.tif	3.18069	7.07789	0.449384	0.616592	1.50852	-2.10564	-0.597113	-0.109517
Mammalia	Paradoxurus hermaphroditus	Asian palm civet	18	nhm_1855.12.8.4l1149a_Paradoxurus_hermaphroditus_head.tif	68.5083	192.046	0.356728	0.572966	1.41025	-1.95254	-0.542291	0.0160783
Mammalia	Lepus timidus	mountain hare	99	umzc_e3832_Lepus_timidus_condyle.tif	9.63756	26.3474	0.365789	0.656127	0.932684	-1.45662	-0.523934	-0.091625
Mammalia	Vulpes zerda	fennec fox	129	umzc_k3782_Fennecus_zerda_head.tif	10.0073	23.719	0.42191	0.616736	1.43262	-1.95269	-0.52007	-0.093111
Mammalia	Felis viverrinus	fishing cat	20	nhm_1860_Felis_viverrinus_head.tif	98.367	233.063	0.422063	0.610597	1.34366	-1.86335	-0.519686	-0.0491227
Mammalia	Macropus rufogriseus	Red-necked wallaby	1	RVC_wallaby_1_condyle.tif	37.1421	97.336	0.381587	0.560148	1.60689	-2.12541	-0.518523	-0.140197
Mammalia	Capra hircus	goat	1	RVC_goat_1_head.tif	96.3289	262.144	0.367466	0.587517	1.5695	-2.07873	-0.509234	-0.0559495
Mammalia	Tupaia belangeri	northern treeshrew	102	umzc_e4061c.1.0556_Tupaia_belangeri_head.tif	1.95997	4.39805	0.445647	0.619899	1.42939	-1.90947	-0.480084	-0.0846781
Mammalia	Sylvilagus sp.	cottontail rabbit	27	nhm_1903.9.5.164_Sylvilagus_sp_condyle.tif	4.59262	10.2002	0.450249	0.592101	1.40508	-1.8775	-0.472419	-0.0692197
Mammalia	Tragulus javanicus	Java mouse-deer	82	umzc_H15013_Tragulus_javanicus_head.tif	15.5539	48.2285	0.322503	0.641776	1.13826	-1.58772	-0.449468	-0.0758818
Mammalia	Giraffa camelopardalis	giraffe	6	RVC_giraffe_1_condyle.tif	116.086	282.3	0.411214	0.522971	2.6419	-3.04587	-0.403971	-0.130919
Mammalia	Vulpes lagopus	Arctic fox	127	umzc_k3668_Vulpes_lagopus_head.tif	35.4834	105.127	0.337528	0.634964	1.02708	-1.41054	-0.383453	-0.100122
Mammalia	Vicugna pacos	alpaca	134	RVC_alpaca_1_condyle.tif	83.162	282.3	0.294587	0.60186	1.0549	-1.37636	-0.321456	-0.216175
Mammalia	Madoqua saltiana	Salt's dik-dik	83	umzc_H22281_Madoqua_phillipsi_condyle.tif	19.5099	53.9223	0.361814	0.631618	1.10578	-1.40977	-0.303987	-0.155174
Mammalia	Canis familiaris	dog	2	RVC_greyhound_condyle.tif	132.919	373.248	0.356114	0.579732	1.37807	-1.67778	-0.299715	-0.175896
Mammalia	Sus scrofa	pig	2	RVC_pig_1_condyle.tif	65.8081	187.244	0.351456	0.590989	1.18146	-1.4703	-0.288839	-0.13507
Mammalia	Hemiechinus auritus	long-eared hedgehog	32	nhm_1938.12.17.1_Hemiechinus_auritus_head.tif	1.65249	3.17652	0.52022	0.517717	1.9604	-2.22887	-0.268466	-0.0110903
Mammalia	Trichosurus vulpecula	common brushtail possum	92	umzc_a916.14_Trichosurus_vulpecula_head.tif	38.6647	94.6593	0.408461	0.58479	1.22354	-1.48335	-0.259806	-0.120094
Mammalia	Perameles gunnii	eastern barred bandicoot	78	umzc_A717.1_Perameles_gunii_head.tif	5.08676	10.941	0.464924	0.589793	1.53569	-1.7719	-0.236202	-0.0879427
Mammalia	Potorous tridactylus	Long-nosed potoroo	86	umzc_a12.84.2_Potorous_tridactylus_head.tif	18.4945	47.8321	0.386655	0.598607	1.20427	-1.43948	-0.235205	-0.19728
Mammalia	Martes americana	American marten	117	umzc_k2241_Martes_americana_head.tif	10.2163	24.665	0.414202	0.566597	1.51664	-1.70418	-0.187539	-0.0070521
Mammalia	Ovis aries	sheep	6	RVC_sheep2_condyle.tif	103.795	303.464	0.342032	0.568095	1.50861	-1.66134	-0.152736	-0.177079
Mammalia	Pedetes surdaster	East African spring hare	94	umzc_e1459l_Pedetes_surdaster_condyle.tif	23.6409	59.5117	0.397249	0.597232	1.15513	-1.29432	-0.139196	-0.152348
Mammalia	Bettongia lesueur	boodie	88	umzc_a1282.3_Bettongia_leseueri_head.tif	18.8997	36.0155	0.524767	0.520162	1.74442	-1.85622	-0.111798	0.0345681
Mammalia	Mustela putorius	European polecat	121	umzc_k2361_Mustela_putorius_head.tif	13.5587	33.7139	0.40217	0.551382	1.50508	-1.5805	-0.0754129	0.0162806
Mammalia	Trichosurus vulpecula	common brushtail possum	91	umzc_a916.14_Trichosurus_vulpecula_condyle.tif	4.19791	8.75849	0.479296	0.520523	1.87868	-1.94409	-0.0654071	0.0318255
Mammalia	Capra hircus	goat	8	RVC_goat_1_condyle.tif	69.1196	224.202	0.308292	0.561184	1.41394	-1.47527	-0.0613349	-0.12906
Mammalia	Potorous tridactylus	Long-nosed potoroo	85	umzc_a12.84.2_Potorous_tridactylus_condyle.tif	10.9198	32.97	0.331203	0.565692	1.29039	-1.31604	-0.0256576	-0.160586
Mammalia	Lemur sp.	lemur	112	umzc_e8090a_Lemur_sp_condyle.tif	6.31684	20.0544	0.314985	0.581074	1.15962	-1.17665	-0.0170236	-0.128756
Mammalia	Paradoxurus hermaphroditus	Asian palm civet	17	nhm_1855.12.8.4l1149a_Paradoxurus_hermaphroditus_condyle.tif	12.4886	37.6699	0.331526	0.508611	1.62456	-1.63075	-0.0061886	0.0286893
Mammalia	Tragulus napu	greater mouse-deer	79	umzc_H14975_Tragulus_napu_condyle.tif	23.82	67.6245	0.352239	0.577863	1.20579	-1.20734	-0.0015436	-0.0476691
Mammalia	Cheirogaleus major	greater dwarf lemur	22	nhm_1872.8.19.11_Cheirogaleus_major_head.tif	6.41986	16.219	0.395823	0.555014	1.58305	-1.57763	0.0054231	-0.129026
Mammalia	Felis catus	domestic cat	1	RVC_domestic_cat_condyle.tif	31.1261	91.9579	0.338482	0.533697	1.44929	-1.44169	0.0076063	-0.0497323
Mammalia	Euoticus pallidus	northern needle-clawed bushbaby	34	nhm_1948.539_Euoticus_pallidus_head.tif	2.78788	7.65935	0.363983	0.57423	1.41716	-1.38045	0.0367099	-0.12242
Mammalia	Ochotona rufescens	Afghan pika	24	nhm_1874.11.21.32_Ochotona_rufescens_head.tif	1.23177	2.78327	0.44256	0.539113	1.96884	-1.92275	0.0460876	0.0220886
Mammalia	Elephas maximus	Asian elephant	2	rvc_gita_Elephas_maximus_head-2.tif	41.6278	88.1211	0.472393	0.437383	2.42781	-2.37894	0.0488704	0.139385
Mammalia	Lepus europaeus	European hare	5	RVC_hare_1_condyle.tif	12.5507	46.3406	0.270836	0.585082	1.03934	-0.94656	0.0927752	-0.125372
Mammalia	Echinosorex gymnura	moonrat	106	umzc_e5111h_Echinosorex_gymnura_head.tif	5.22785	12.4743	0.419089	0.569059	1.40586	-1.30701	0.0988493	-0.0601706
Mammalia	Panthera tigris	tiger	10	RVC_tiger_1_condyle.tif	132.135	373.248	0.354015	0.508168	1.6614	-1.55156	0.109833	-0.135128
Mammalia	Herpestes ichneumon	Egyptian mongoose	133	umzc_k4695_Herpestes_ichneumon_head.tif	31.9366	92.8858	0.343826	0.572313	1.24836	-1.13431	0.114042	-0.0482385
Mammalia	Macaca fascicularis	Crab-eating macaque	110	umzc_e7454b_Macacus_cynomolgus_head.tif	16.763	45.6391	0.367293	0.569616	1.21038	-1.03149	0.178882	-0.0084278
Mammalia	Macaca fascicularis	Crab-eating macaque	109	umzc_e7454b_Macacus_cynomolgus_condyle.tif	30.1882	85.4959	0.353095	0.547016	1.31338	-1.13329	0.180087	-0.0835705
Mammalia	Perameles gunnii	eastern barred bandicoot	77	umzc_A717.1_Perameles_gunii_condyle.tif	3.28004	8.59987	0.381405	0.539499	1.50746	-1.31922	0.188234	-0.132252
Mammalia	Erinaceus europaeus	European hedgehog	108	umzc_e5131j.1.1643_Erinaceus_europaeus_head.tif	8.30768	20.3464	0.408312	0.528447	1.36223	-1.16824	0.193994	0.0227251
Mammalia	Lepus europaeus	European hare	6	RVC_hare_1_head.tif	3.06757	8.86238	0.346133	0.572144	1.31595	-1.10971	0.206241	-0.0756474
Mammalia	Equus caballus	horse	1	RVC_horse_1_condyle.tif	77.738	252.436	0.307951	0.551196	2.11831	-1.88783	0.23048	-0.203839
Mammalia	Herpestes ichneumon	Egyptian mongoose	132	umzc_k4695_Herpestes_ichneumon_condyle.tif	15.2871	48.6992	0.313908	0.547048	1.21748	-0.985462	0.232013	-0.103942
Mammalia	Tupaia picta	painted treeshrew	104	umzc_e4063c_Tupaia_picta_head.tif	1.30973	3.02102	0.433538	0.529967	1.70982	-1.46257	0.247257	-0.0947175
Mammalia	Mustela nivalis	least weasel	30	nhm_1920.7.4.16_Mustela_nivalis_head.tif	0.497265	1.15102	0.43202	0.501886	2.06927	-1.8169	0.25237	-0.0171308
Mammalia	Mustela erminea	stoat	122	umzc_k2521_Mustela_erminea_condyle.tif	1.71171	5.47835	0.31245	0.546854	1.33917	-1.04837	0.290805	-0.0397475
Mammalia	Mustela sibirica	Siberian weasel	25	nhm_1893.1.27.5_Mustela_sibirica_condyle.tif	6.31253	16.7772	0.376256	0.526799	1.50551	-1.21054	0.294971	-0.0387119
Mammalia	Vulpes lagopus	Arctic fox	126	umzc_k3668_Vulpes_lagopus_condyle.tif	31.6646	117.435	0.269636	0.534855	1.09158	-0.78627	0.30531	-0.1185
Mammalia	Felis viverrinus	fishing cat	19	nhm_1860_Felis_viverrinus_condyle.tif	18.954	61.6205	0.307592	0.507729	1.34909	-1.03446	0.314627	-0.0791466
Mammalia	Martes pennantii	fisher	119	umzc_k2266_Martes_pennantii_head.tif	34.0446	96.3869	0.353208	0.515055	1.53273	-1.20759	0.325137	0.0078526
Mammalia	Vulpes zerda	fennec fox	128	umzc_k3782_Fennecus_zerda_condyle.tif	4.56591	15.2974	0.298476	0.519518	1.3353	-0.972001	0.363296	-0.132655
Mammalia	Felis bengalensis	leopard cat	41	nhm_1989.251_Felis_bengalensis_condyle.tif	4.89034	14.967	0.326743	0.527051	1.49699	-1.08447	0.412521	-0.0909755
Mammalia	Euoticus pallidus	northern needle-clawed bushbaby	33	nhm_1948.539_Euoticus_pallidus_condyle.tif	2.25992	7.45605	0.303099	0.513839	1.41755	-0.981076	0.436474	-0.13344
Mammalia	Callithrix jacchus	common marmoset	111	umzc_e7901e.1.0561_Callithrix_jacchus_head.tif	2.49623	6.75127	0.369743	0.469963	1.85156	-1.40847	0.443088	0.0325384
Mammalia	Ceratotherium simum	white rhinoceros	4	RVC_rhino1_condyle_cleaned.tif	87.989	337.154	0.260976	0.474932	1.68519	-1.23075	0.454446	-0.0855488
Mammalia	Vulpes vulpes	red fox	124	umzc_k3585_Vulpes_vulpes_condyle.tif	23.2997	74.3772	0.313264	0.518449	1.33428	-0.876511	0.457772	-0.0367437
Mammalia	Jaculus orientalis	greater Egyptian jerboa	96	umzc_e3172_Jaculus_orientalis_head.tif	1.07741	2.94635	0.365675	0.496519	1.88316	-1.40241	0.480744	-0.0313778
Mammalia	Cheirogaleus major	greater dwarf lemur	21	nhm_1872.8.19.11_Cheirogaleus_major_condyle.tif	2.69046	8.22721	0.327019	0.495176	1.58355	-1.10144	0.48211	-0.151498
Mammalia	Dusicyon sp.	Dusicyon	13	nhm_1851.11.8.41996a_Dusicyon_condyle.tif	20.4046	64.8998	0.314401	0.521076	1.47085	-0.987733	0.483113	-0.0914622
Mammalia	Myocastor coypus	coypu	98	umzc_e3369_Myocastor_coypu_head.tif	13.6363	31.2381	0.436529	0.508556	1.76461	-1.2784	0.486204	-0.02436
Mammalia	Galagoides demidoff	Prince Demidoff's bushbaby	50	nhm_82.484_Galagoides_demidoff_head.tif	0.330484	1.42642	0.231688	0.489919	1.57686	-1.06121	0.51565	-0.213011
Mammalia	Nandinia binotata	African palm civet	130	umzc_k4493_Nandinia_binotata_condyle.tif	6.99067	20.5252	0.340589	0.511294	1.46453	-0.919082	0.545443	-0.0360744
Mammalia	Canis lupus	grey wolf	5	RVC_wolf_1_condyle.tif	69.8949	272.098	0.256874	0.451526	1.58054	-0.973021	0.60752	-0.0478789
Mammalia	Galagoides demidoff	Prince Demidoff's bushbaby	49	nhm_82.484_Galagoides_demidoff_condyle.tif	0.351975	1.40126	0.251185	0.465159	1.79402	-1.16288	0.631136	-0.208604
Mammalia	Dasyurus viverrinus	eastern quoll	89	umzc_a6.11.1.d_Dasyurus_viverrinus_condyle.tif	1.94297	5.53134	0.351266	0.477476	1.83508	-1.20353	0.631546	-0.113849
Mammalia	Tupaia belangeri	northern treeshrew	101	umzc_e4061c.1.0556_Tupaia_belangeri_condyle.tif	0.390942	0.975191	0.400887	0.490394	1.86741	-1.23358	0.633823	-0.0418109
Mammalia	Saimiri sp.	squirrel monkey	44	nhm_1989.291_Saimiri_sp_head.tif	7.53228	30.1557	0.249779	0.496494	1.65266	-1.009	0.64366	-0.0240248
Mammalia	Echinosorex gymnura	moonrat	105	umzc_e5111h_Echinosorex_gymnura_condyle.tif	3.87962	11.7621	0.329841	0.474594	1.80856	-1.16044	0.648128	-0.0006563
Mammalia	Bos taurus	cattle	2	RVC_cow_1_condyle.tif	74.2642	262.144	0.283295	0.447588	2.03565	-1.38058	0.655075	-0.0072025
Mammalia	Sminthopsis sp.	dunnart	76	umzc_A636.2_Sminthopsis_head.tif	0.0877699	0.175616	0.499783	0.387988	2.69249	-2.00258	0.689906	-0.091542
Mammalia	Talpa europaea	European mole	48	nhm_72_929_Talpa_europaea_head.tif	0.524509	1.39365	0.376355	0.45297	1.95816	-1.18436	0.773807	0.0768128
Mammalia	Sciuris sp.	squirrel	51	rvc_squirrel1_Sciurus_condyle.tif	1.81345	5.78812	0.313305	0.487394	1.6115	-0.803558	0.807938	-0.0629238
Mammalia	Dasyurus viverrinus	eastern quoll	90	umzc_a6.11.1.d_Dasyurus_viverrinus_head.tif	3.58574	9.80034	0.365879	0.44326	1.66644	-0.81577	0.850666	-0.094036
Mammalia	Martes pennantii	fisher	118	umzc_k2266_Martes_pennantii_condyle.tif	8.32702	34.684	0.240083	0.434161	1.6034	-0.737668	0.865728	-0.0516222
Mammalia	Paraechinus aethiopicus	desert hedgehog	36	nhm_1951.11.12.1_Paraechinus_aethiopicus_head.tif	1.38031	5.14546	0.268257	0.432737	1.73349	-0.858842	0.874647	-0.0323142
Mammalia	Mus musculus	domestic mouse	12	ic_mouse1_Mus_musculus_head.tif	0.0855311	0.170564	0.501461	0.441756	2.2127	-1.30053	0.912162	0.060035
Mammalia	Myocastor coypus	coypu	97	umzc_e3369_Myocastor_coypu_condyle.tif	15.1716	51.3482	0.295465	0.462292	1.67551	-0.723982	0.951527	-0.0177317
Mammalia	Erinaceus europaeus	European hedgehog	107	umzc_e5131j.1.1643_Erinaceus_europaeus_condyle.tif	2.02417	7.87167	0.257146	0.403439	1.76554	-0.801512	0.964033	-0.0330302
Mammalia	Ochotona rufescens	Afghan pika	23	nhm_1874.11.21.32_Ochotona_rufescens_condyle.tif	0.495224	1.90429	0.260057	0.451821	1.68073	-0.712681	0.968049	-0.0370414
Mammalia	Eulemur macaco	black lemur	114	umzc_e8093a_Lemur_macaco_condyle.tif	5.6343	28.3503	0.198739	0.411527	1.6634	-0.682284	0.981117	-0.0575526
Mammalia	Tupaia picta	painted treeshrew	103	umzc_e4063c_Tupaia_picta_condyle.tif	0.590254	1.91145	0.308799	0.43784	1.71735	-0.724754	0.992592	-0.0338783
Mammalia	Saimiri sp.	squirrel monkey	43	nhm_1989.291_Saimiri_sp_condyle.tif	1.32815	7.12136	0.186503	0.449722	1.86817	-0.874504	0.993667	-0.0341796
Mammalia	Martes americana	American marten	116	umzc_k2241_Martes_americana_condyle.tif	2.0874	8.23662	0.253429	0.428169	1.74956	-0.701709	1.04785	-0.0021271
Mammalia	Bettongia lesueur	boodie	87	umzc_a1282.3_Bettongia_leseueri_condyle.tif	11.6222	47.0128	0.247213	0.416532	1.83068	-0.777135	1.05355	-0.0140613
Mammalia	Tragulus javanicus	Java mouse-deer	81	umzc_H15013_Tragulus_javanicus_condyle.tif	6.17048	32.973	0.187137	0.441984	1.55352	-0.485994	1.06752	-0.0900203
Mammalia	Microcebus murinus	lesser mouse lemur	45	nhm_72_4270_Microcebus_murinus_condyle.tif	0.241268	0.937252	0.257421	0.403894	2.19236	-1.09167	1.10069	-0.154876
Mammalia	Sciuris sp.	squirrel	52	rvc_squirrel1_Sciurus_head.tif	1.3569	3.0177	0.449647	0.428416	1.99602	-0.843729	1.1523	-0.044212
Mammalia	Antechinus stuartii	brown antechinus	74	umzc_A617a2_Antechinus_stuartii_head.tif	0.0961396	0.341827	0.281252	0.394927	2.02752	-0.746632	1.28088	-0.0293427
Mammalia	Talpa europaea	European mole	47	nhm_72_929_Talpa_europaea_condyle.tif	0.283589	0.947212	0.299394	0.393702	2.1375	-0.826412	1.31109	0.0091259
Mammalia	Mustela nivalis	least weasel	29	nhm_1920.7.4.16_Mustela_nivalis_condyle.tif	0.227369	0.970299	0.234329	0.382512	2.22969	-0.859217	1.37048	0.0299036
Mammalia	Hemiechinus auritus	long-eared hedgehog	31	nhm_1938.12.17.1_Hemiechinus_auritus_condyle.tif	0.782276	2.2368	0.349729	0.358168	2.63842	-1.22924	1.40917	0.107106
Mammalia	Galemys pyrenicus	Pyrenean desman	37	nhm_1960.10.11.9_Galemys_pyrenicus_condyle.tif	0.297865	1.15722	0.257396	0.346221	2.10057	-0.676299	1.42427	0.115079
Mammalia	Mustela putorius	European polecat	120	umzc_k2361_Mustela_putorius_condyle.tif	3.62299	15.7796	0.229599	0.342081	1.95176	-0.498628	1.45313	0.0595465
Mammalia	Galemys pyrenicus	Pyrenean desman	38	nhm_1960.10.11.9_Galemys_pyrenicus_head.tif	0.142287	0.379831	0.374606	0.355659	2.14108	-0.675127	1.46595	0.179574
Mammalia	Equus caballus	horse	2	RVC_horse_1_head-neck.tif	75.2657	360.944	0.208524	0.357958	2.68453	-1.1148	1.56973	0.224521
Mammalia	Antechinus stuartii	brown antechinus	73	umzc_A617a2_Antechinus_stuartii_condyle.tif	0.0202614	0.0754844	0.268419	0.356637	2.35107	-0.599401	1.75167	-0.145604
Mammalia	Suncus varilla	lesser dwarf shrew	15	nhm_1852.8.12.51_Suncus_varilla_condyle.tif	0.0070054	0.0357013	0.196223	0.3195	2.15499	-0.354604	1.80039	-0.0486213
Mammalia	Paraechinus aethiopicus	desert hedgehog	35	nhm_1951.11.12.1_Paraechinus_aethiopicus_condyle.tif	0.256588	1.57697	0.162709	0.338004	2.72214	-0.884447	1.83769	-0.0315408
Mammalia	Sminthopsis sp.	dunnart	75	umzc_A636.2_Sminthopsis_condyle.tif	0.030926	0.0826638	0.374118	0.345352	2.75578	-0.868223	1.88755	-0.333731
Mammalia	Suncus etruscus	Etruscan shrew	40	nhm_1969.3735_Suncus_etruscus_head.tif	0.0103002	0.0348263	0.295758	0.311751	2.45704	-0.524538	1.9325	0.193593
Mammalia	Mus musculus	domestic mouse	11	ic_mouse1_Mus_musculus_condyle.tif	0.0569166	0.182584	0.311729	0.31852	2.47883	-0.537672	1.94116	-0.0936381
Mammalia	Suncus varilla	lesser dwarf shrew	16	nhm_1852.8.12.51_Suncus_varilla_head.tif	0.0305248	0.103005	0.296342	0.302746	2.48065	-0.49805	1.9826	0.0555705
Mammalia	Suncus etruscus	Etruscan shrew	39	nhm_1969.3735_Suncus_etruscus_condyle.tif	0.0047633	0.0211197	0.22554	0.220471	2.54418	-0.27498	2.2692	0.0794631
Reptilia	Crocodylus niloticus	Nile crocodile	4	RVC_nile_crocodile_head.tif	100.086	272.098	0.367832	0.453418	2.23571	-1.70445	0.531255	0.0794625
Reptilia	Crocodylus niloticus	Nile crocodile	3	RVC_nile_crocodile_condyle.tif	96.299	262.144	0.367351	0.448499	2.11229	-1.57884	0.533453	0.0866329
			Rats
Mammalia	Rattus norwegicus	rat	1	sham+vehicle				0.428	2.014	-0.982	1.032	-0.0149733	0.757	0.30241
Mammalia	Rattus norwegicus	rat	2	sham+vehicle				0.375	2.127	-0.708	1.418	-0.0190607	1.089	0.24079
Mammalia	Rattus norwegicus	rat	3	sham+vehicle				0.333	2.165	-0.489	1.676	-0.0349608	1.343	0.22026
Mammalia	Rattus norwegicus	rat	4	sham+vehicle				0.431	1.917	-0.925	0.992	-0.0273834	0.74	0.29645
Mammalia	Rattus norwegicus	rat	21	sham+vehicle				0.332	2.097	-0.521	1.576	-0.0329802	1.219	0.24174
Mammalia	Rattus norwegicus	rat	22	sham+vehicle				0.392	1.995	-0.702	1.293	-0.0472763	1.006	0.26675
Mammalia	Rattus norwegicus	rat	23	sham+vehicle				0.359	1.974	-0.603	1.371	-0.0292273	1.033	0.26458
Mammalia	Rattus norwegicus	rat	5	ovx+vehicle				0.219	2.619	-0.252	2.367	0.0322182	1.999	0.11982
Mammalia	Rattus norwegicus	rat	7	ovx+vehicle				0.302	2.202	-0.377	1.825	-0.0200863	1.51	0.15074
Mammalia	Rattus norwegicus	rat	8	ovx+vehicle				0.215	2.515	-0.219	2.296	0.03887	1.896	0.11441
Mammalia	Rattus norwegicus	rat	38	ovx+vehicle				0.219	2.463	-0.22	2.243	-0.0109006	1.817	0.12034
Mammalia	Rattus norwegicus	rat	39	ovx+vehicle				0.213	2.522	-0.194	2.328	-0.0058407	1.921	0.10628
Mammalia	Rattus norwegicus	rat	40	ovx+vehicle				0.155	2.921	-0.139	2.782	0.0353814	2.364	0.07294
Mammalia	Rattus norwegicus	rat	57	ovx+vehicle				0.183	2.684	-0.176	2.507	0.0146047	2.042	0.10527
Mammalia	Rattus norwegicus	rat	9	ovx+e2				0.395	1.876	-0.659	1.217	-0.054376	0.939	0.2466
Mammalia	Rattus norwegicus	rat	10	ovx+e2				0.454	1.831	-1.049	0.782	-0.028621	0.552	0.33776
Mammalia	Rattus norwegicus	rat	12	ovx+e2				0.451	1.727	-0.99	0.737	-0.0272515	0.497	0.32001
Mammalia	Rattus norwegicus	rat	33	ovx+e2				0.403	1.829	-0.691	1.138	-0.0385679	0.866	0.27141
Mammalia	Rattus norwegicus	rat	35	ovx+e2				0.46	1.664	-0.929	0.735	-0.0504111	0.52	0.32175
Mammalia	Rattus norwegicus	rat	41	ovx+e2				0.428	1.696	-0.784	0.912	-0.0366433	0.627	0.3039
Mammalia	Rattus norwegicus	rat	42	ovx+e2				0.427	1.811	-0.81	1.001	-0.0400251	0.759	0.27652
Mammalia	Rattus norwegicus	rat	43	ovx+e2				0.493	1.683	-1.222	0.461	-0.0408736	0.254	0.34506
Mammalia	Rattus norwegicus	rat	13	ovx+dht				0.226	2.44	-0.246	2.194	0.0177149	1.789	0.14205
Mammalia	Rattus norwegicus	rat	14	ovx+dht				0.361	2.065	-0.59	1.475	-0.0282401	1.179	0.24467
Mammalia	Rattus norwegicus	rat	15	ovx+dht				0.302	2.201	-0.42	1.781	-0.0224343	1.442	0.19789
Mammalia	Rattus norwegicus	rat	16	ovx+dht				0.346	2.05	-0.543	1.507	-0.0307993	1.209	0.24507
Mammalia	Rattus norwegicus	rat	25	ovx+dht				0.244	2.429	-0.281	2.148	-0.0305602	1.731	0.13563
Mammalia	Rattus norwegicus	rat	26	ovx+dht				0.25	2.342	-0.273	2.069	-0.0433196	1.662	0.14843
Mammalia	Rattus norwegicus	rat	53	ovx+dht				0.287	2.188	-0.338	1.85	-0.0402467	1.502	0.18209
Mammalia	Rattus norwegicus	rat	54	ovx+dht				0.234	2.39	-0.22	2.17	-0.0380131	1.756	0.13825
Mammalia	Rattus norwegicus	rat	17	ovx+e2+dht				0.473	1.709	-1.194	0.515	-0.0305707	0.253	0.35991
Mammalia	Rattus norwegicus	rat	18	ovx+e2+dht				0.537	1.489	-1.513	-0.024	-0.0292849	-0.195	0.41144
Mammalia	Rattus norwegicus	rat	19	ovx+e2+dht				0.564	1.471	-1.908	-0.437	-0.0107795	-0.546	0.46577
Mammalia	Rattus norwegicus	rat	20	ovx+e2+dht				0.488	1.731	-1.416	0.315	-0.0194793	0.06	0.37257
Mammalia	Rattus norwegicus	rat	29	ovx+e2+dht				0.538	1.527	-1.562	-0.035	-0.0206071	-0.191	0.41256
Mammalia	Rattus norwegicus	rat	30	ovx+e2+dht				0.414	1.791	-0.82	0.971	-0.0350817	0.678	0.30374
Mammalia	Rattus norwegicus	rat	31	ovx+e2+dht				0.518	1.621	-1.476	0.144	-0.0163176	-0.046	0.383
Mammalia	Rattus norwegicus	rat	32	ovx+e2+dht				0.558	1.601	-2.032	-0.431	0.0089424	-0.578	0.46901
